# Supplementary material for: Isolated Dipolar ONN Schiff Base Regioisomers: Synthesis, Characterization and Crystallographic Study
Source: Molecules. 2024 Dec 12;29(24):5863. doi: 10.3390/molecules29245863 (PMC11678688; doi:10.3390/molecules29245863)
Supplement: Supplementary file 1 [file molecules-29-05863-s001.zip]

Archive with 1 entries (1 files):
- molecules-3327538-supplementary.pdf
